# Supplementary material for: Investigation to mitigate system-level factors contributing to hospital-acquired infection cases in the low-resource setting: A qualitative exploratory study in Bangladesh
Source: PLoS One. 2026 Apr 1;21(4):e0346013. doi: 10.1371/journal.pone.0346013 (PMC13042738; doi:10.1371/journal.pone.0346013)
Supplement: S3 File — (XLSX) [file pone.0346013.s003.xlsx]

## Sheet: Codebook
tag	description	number of highlights
Community Awareness	Lack of public knowledge about infection prevention, leading to high-risk behaviors.	12
Environmental Factors	Aging hospital buildings, poor ventilation, and inadequate waste disposal contributing to HAIs.	9
Government & Policy Response	Existing policies on IPC are weakly enforced; need for stronger implementation and accountability.	3
Healthcare Worker Negligence	Instances of non-compliance with IPC protocols, including improper sterilization and hand hygiene.	9
Healthcare Worker Safety Concerns	Nurses report stress, burnout, and health risks due to prolonged exposure to infected patients.	7
High Patient Attendant Ratio	Unrestricted patient attendants leading to increased contamination and infection risk.	8
Lack of IPC measures	Lack of IPC monitoring and effective implementation. Nurses and healthcare staff receive inconsistent IPC training, affecting infection control measures.	15
Lack of Baseline Data	Absence of comprehensive surveillance data and baseline surveys on HAIs in hospitals.	14
Lack of PPE & Supplies	Shortages in essential PPE, disinfectants, and sterilization materials, leading to increased HAI risk.	24
Nosocomial Infection Patterns	Common HAIs include respiratory, wound, and post-operative infections, with nurses and surgical patients at high risk.	11
Nurse-Patient Ratio	Low nurse-to-patient ratio leading to burnout and reduced adherence to IPC protocols.	8
Overcrowding	High patient-to-bed ratio leading to increased infection risks.	9
Poor Waste Management	Lack of proper biomedical waste segregation and disposal increasing infection spread.	4
Proposed Solutions	Suggestions include stricter visitor policies, increased IPC training, improved infrastructure, and better supply chains.	16
Syringe & Equipment Reuse	Reports of syringe reuse due to shortages, increasing the risk of bloodborne infections.	6
Limitations	Limitation preventing HAIs and implementing IPC.	11
Implemented strategies	The strategies implemented by the hospitals to ensure IPC and prevent HAIs	13

## Sheet: highlights
id	document	tag	content
9025788	Transcribe file	Community Awareness	Everyone is somewhat responsible. The patient is throwing garbage outside, the cleanliness sweeper isn’t cleaning, and I am not monitoring properly. So, on an individual level, everyone from patients to doctors, nurses, and staff is somewhat responsible. On a family level, they have attitude problems, they should be given a lesson, to not visit more than one attendant. For 1 patient 10 attendents…
9025789	Transcribe file	Community Awareness	people are not aware of IPC and infection.
9025806	Transcribe file	Community Awareness	The people of Bangladesh do not like prevention health education. They come to the doctor to ask for medicine. If you tell them not to smoke or lose some weight, the patients wouldn’t like it, rather the patient wants to have 2 vitamin capsules or an antibiotic. So this is the scenario.
9026015	Transcribe file	Community Awareness	People spit everywhere
9026413	Transcribe file	Community Awareness	When a patient comes to a TB hospital, the patient knows that there are TB patients so they wear masks out of self-awareness. And people who work here they themselves wear masks. But in other hospitals, no one thinks about this risk, as a result, they do not take measurements, for this reason, it can be seen that other hospitals are not as conscious as our hospital.
9026561	Transcribe file	Community Awareness	Parents should teach kids hygiene and the same goes for elderly as they are mostly at risks
9026602	Transcribe file	Community Awareness	patients themselves are often at greater risk. Most of the people who come to government hospitals for treatment are from middle, lower-middle, or even poorer socioeconomic backgrounds. They are generally not health conscious. Even when we instruct them, they often do not follow protocols.
9026610	Transcribe file	Community Awareness	those with tuberculosis or measles. Since TB involves open lungs, we try to always wear masks and gloves when attending to such patients. We guide their families to maintain distance and wear masks, but they rarely follow these guidelines, making them highly susceptible to infections.
9026620	Transcribe file	Community Awareness	if one patient has a skin infection, the proximity between patients often allows the infection to spread easily. Even when we provide instructions, they often fail to maintain proper hygiene.
9026704	Transcribe file	Community Awareness	Public awareness is crucial too. In our hospital, there’s no one inside to manage attendance; attendants are only stationed outside. Without proper control mechanisms, these issues persist.
9026880	Transcribe file	Community Awareness	Community awareness is necessary to limit visitors.
9027101	Transcribe file	Community Awareness	Reducing visitor numbers is essential, but it’s difficult. Every patient’s family thinks they deserve special access.
9025706	Transcribe file	Environmental Factors	t is a 130-year-old building and this is not the hospital structure
9025715	Transcribe file	Environmental Factors	It's not a hospital structure, the height and ventilation of the building were not for a hospital. The architecture of the hospital is different since the amount of sunlight, air and lighting in the hospital is specified. There is a weakness in infrastructure.
9025724	Transcribe file	Environmental Factors	So when an infrastructure of 200 bedded hospital is converted into 2600 bedded hospital, definitely people would face problems.
9025735	Transcribe file	Environmental Factors	If the environment were clean then we would not have germs here. In the hospital during the initial period when there were operations, there was no need for antibiotics. But now, there is no hospital in Bangladesh that do not injects 2gm injection before (an operation). So there are some environmental factors and some host factors.
9026111	Transcribe file	Environmental Factors	For example: the environment in a good hospital is different. Here, it’s crowded and overloaded.
9026181	Transcribe file	Environmental Factors	the main reason for this is that, this hospital is very old even though the number of patient and staff increased, the facility had not in size.
9026919	Transcribe file	Environmental Factors	Something that we feel very hurtful about is that we work in this high-temperature environment,
9027088	Transcribe file	Environmental Factors	If the hospital was expanded, it might help. Right now, we are overburdened.
9027114	Transcribe file	Environmental Factors	If the hospital is expanded and resources improve, both healthcare workers and patients will be more satisfied.
9025812	Transcribe file	Government & Policy Response	If we just create strategies on pen and paper like many other current strategies such as child marriage, smoking. So, we shouldn’t only be dependent on strategy (on paper) but also need to ensure it’s implemented effectively
9026687	Transcribe file	Government & Policy Response	Another thing is, our every strategy, maximum health strategies do not include community engagement.
9026870	Transcribe file	Government & Policy Response	We face significant manpower shortages. Since 1972, no additional staff have been appointed. Many positions have not been replaced after retirements, which has created a crisis. The government is taking steps to address this issue.
9025744	Transcribe file	Healthcare Worker Negligence	we are not aware, as doctors we have some lacking, careless sometimes. (for example) I came and said “Let's see, open your bandage” and then pulled it away. The way nurses should dress, if they do not do it properly or let a ward boy do it, many times you can see there is malpractice. The training of a nurse and ward boy is not the same, a ward boy is not supposed to dress.
9025908	Transcribe file	Healthcare Worker Negligence	we provide the support on hospital level, but the nurses do not implement these in their practice. They have knowledge, and somewhat attitude but has low practice
9025913	Transcribe file	Healthcare Worker Negligence	If they do not develop self-esteem, no matter how much I push from outside or apply any theories, and have strict monitoring (it wouldn’t matter). As I said they have to be motivated, determined and do their work sincerely.
9026056	Transcribe file	Healthcare Worker Negligence	How do you think the nursing practices are here? NS: Overall, the practice is good.
9026105	Transcribe file	Healthcare Worker Negligence	You could say negligence.
9026108	Transcribe file	Healthcare Worker Negligence	ou could say ours (nurses). We don’t maintain it properly or don’t feel like it. The environment also plays a role. For example: the environment in a good hospital is different. Here, it’s crowded and overloaded
9026402	Transcribe file	Healthcare Worker Negligence	because this is a TB hospital, for this reason, the people who work here are already used to such matters. So due to being used to it, it is advantageous to us, actually, maintaining these (protocols) is not uncomfortable for us, and it's not very challenging either since we are used to it. During the COVID-19 pandemic, we were able to maintain these properly. Meaning, that whatever happens, whoe…
9026771	Transcribe file	Healthcare Worker Negligence	Nurses do not follow the protocol, and neither do the fourth-grade employees. Even when we try to teach them individually, they do not comply.
9026782	Transcribe file	Healthcare Worker Negligence	the source of infection begins within the hospital and can easily spread outside. Moreover, the workers handling waste do not wear heavy gloves either.
9026117	Transcribe file	Healthcare Worker Safety Concerns	Many of our colleagues (females) faced problems. Many have been at life risk, suffering from respiratory issues and so on.
9026601	Transcribe file	Healthcare Worker Safety Concerns	There is always a certain level of risk for us.
9026622	Transcribe file	Healthcare Worker Safety Concerns	if one patient has a skin infection, the proximity between patients often allows the infection to spread easily. Even when we provide instructions, they often fail to maintain proper hygiene. This is a risk not just for them but also for us healthcare workers. As we work near patients, there is always a risk.
9026924	Transcribe file	Healthcare Worker Safety Concerns	Something that we feel very hurtful about is that we work in this high-temperature environment, it is so high that many people fall sick, and lose consciousness, we have seen incidents like that but there is no recompense for this.
9026972	Transcribe file	Healthcare Worker Safety Concerns	es, due to infection. I have physical health problems. I have some problems with my lungs. This is why that makes me highly susceptible to infections. The ICU has critically ill patients, including those with tuberculosis and other severe diagnoses. Many of them don’t even know they are infected until we investigate. We sometimes find out that a patient is HBsAg positive (Hepatitis B positive) on…
9027071	Transcribe file	Healthcare Worker Safety Concerns	Despite this, we try our best to maintain safety. If we can't, that will be bad for us and also our patients. Since we work in direct contact with patients, this increases our risk.
9027074	Transcribe file	Healthcare Worker Safety Concerns	We are the most affected because we have direct contact with the patients
9025797	Transcribe file	High Patient Attendant Ratio	During the daytime the population in Dhaka Medical is, can you imagine, 40,000 people come and go in this building Dhaka Medical. Each of my 4300 patients has at least 2/3 attendants, in outdoor 5000 patients come and each of them brings 2/3 attendees, and then indoors, a total of 30,000 here and my staff is 6000, answer, reporters, and hawkers, in total 40,000 people. Now that 40,000 people have…
9025820	Transcribe file	High Patient Attendant Ratio	This is where we lack, this is where we have limitation.
9026078	Transcribe file	High Patient Attendant Ratio	Reducing the number of patient attendants would help. Each patient brings 6-7 people who stay around, eat, talk
9026949	Transcribe file	High Patient Attendant Ratio	There are too many visitors. For 1 patient there are 4/5 visitors
9026958	Transcribe file	High Patient Attendant Ratio	One night while I was doing my duty a stand almost fell on my head due to too many visitors. Then I went to bring a security guard sitting outside. I told everyone if the visitors don’t leave I won’t continue my work. When I sat down, the visitors finally left and I continued with my work.
9026998	Transcribe file	High Patient Attendant Ratio	you can say, why there are so many attendants in the hospital or wards since there is security (answers) outside. But even they cannot control the visitor numbers properly. You can visit another ward (female ward 212). When you enter the female ward you wouldn’t feel it’s a female ward, in every bed you will see 2/3 males with other women. This inevitably spreads infections. A post-operative pati…
9027015	Transcribe file	High Patient Attendant Ratio	The priority should be to limit visitors and ensure adequate medical supplies
9027101	Transcribe file	High Patient Attendant Ratio	Reducing visitor numbers is essential, but it’s difficult. Every patient’s family thinks they deserve special access.
9025865	Transcribe file	Implemented strategies	Dhaka medical is different since we have a strong IPC committee, it’s a government policy. It has more than 30 members including me, my professor and my microbiologists.
9026514	Transcribe file	Implemented strategies	On the regular basis I trained them, here we have continuous training. During training not only IPC, but they are also trained in behavioural change so that they can provide the patients with health education.
9026506	Transcribe file	Implemented strategies	Materials aren’t a issue. The amount of training that we provide here, doesn’t happen in any medical in Bangladesh. Here theoretical training is provided. According to IMB, we provide them proper information, we teach them with pen and paper and motivate them by rewarding them every month quarterly. Our IPC committee among other medical in Bangladesh, here training are even provided by Zaika. The…
9026485	Transcribe file	Implemented strategies	to maintain protocol we try to reduce the number of attendants to a patient; we provide an Id card for each attendant so that none more than 1 is seen with a patient. And try our best to do so.
9026539	Transcribe file	Implemented strategies	there are many factors, firstly, the space we have, where there should be 2600 patients they are bringing 4500 patients, therefore we cannot give the appropriate service and control the infection. Where there should be 1 patient in a single bed, we have to give 1 bed to 3 patients A-currently, in this hospital do they have IPC or other infection control training? Nurse-yes, we do have nurses who …
9026544	Transcribe file	Implemented strategies	o whom is this training provided to mainly? Nurse-senior nurse
9026475	Transcribe file	Implemented strategies	we have already taken initiatives. We are totally rebuilding the gynae department. In place of 1 OT, we have made 3. Emergency cases are being dealt with in the emergency area, full cases in their respective. The caesarean section will be done separately. These will be done where free movement is less. The chaos will not be in one area. According to the demand of the patients, we have categorized…
9026468	Transcribe file	Implemented strategies	most of the patients come with TB, second some patients come with COPD or asthma or bronchitis, in such cases, they come with a cough. Since they come with a cough there is always a risk of infections. Due to them, other patients, doctors, or care receivers and providers are at risk of infection which is why here everyone has to wear masks. All the patients, nurses, doctors or brothers or attenda…
9026462	Transcribe file	Implemented strategies	we separate the patients, since all the patients who comes to this place are not all TB patients. Thus, we separate them as early as possible. The patients we mostly work with here have TB, asthma, pneumonia and recently dengue. Even during covid times we treated covid patients. As we get a few categories that is why the staff members have to hygiene maintenance. We keep TB patients in TB rooms a…
9026569	Transcribe file	Implemented strategies	generally explaining the other staff members to be on alert and be aware of their own safety. We have a sitting area where family members can wait, they also want to know how their patient is doing or what the doctor is going to say, so we tell them to wait in that area. We do allow others but only rarely. Our hospital is generally very clean and we have separate rooms for separate patients so it…
9026836	Transcribe file	Implemented strategies	We have limitations, but we try our best with the supplies provided by the government. We ensure their proper utilization. For instance, we use N95 masks for highly contagious cases like Nipah patients or during COVID-19. In cases involving unknown enterocolitis patients, we use full PPE. For procedures with non-airborne patients like HIV cases, we follow standard precautions, such as wearing dou…
9026896	Transcribe file	Implemented strategies	Yes, we’re trying to limit visitors, but it’s challenging.
9026894	Transcribe file	Implemented strategies	We’re distributing leaflets, posters, and visuals in the wards to educate people on how infections spread. We’re making continuous efforts in this regard.
9025081	Transcribe file	Lack of Baseline Data	We should first conduct surveys on this. In our country surveys about basic things are not conducted. Honestly, it would be hard to say accurately without any survey but consider in this hospital, there is a rate of nosocomial infection or Hai.
9025646	Transcribe file	Lack of Baseline Data	the exact number is hard to tell since it is a study, and we don’t do baseline surveys. If anyone did then we would be able to tell the number.
9025668	Transcribe file	Lack of Baseline Data	no surgery ward can say there aren’t 1 or 2 cases of infection after the operation. At least in Surgical wards, having no nosocomial infection is very rare, but an incidence or prevalence study in a whole hospital has not been conducted
9025956	Transcribe file	Lack of Baseline Data	we don’t have any statistical data or around what percentage of the patients are affected in this area in this hospital but, we generally say that hospital acquired infection is when a healthy individual enters the hospital and gains an infection during his stay.
9026001	Transcribe file	Lack of Baseline Data	We can understand just by observing.
9026186	Transcribe file	Lack of Baseline Data	It is present, it is not 0%
9026418	Transcribe file	Lack of Baseline Data	very few
9026711	Transcribe file	Lack of Baseline Data	when a patient is admitted to the hospital, if they develop an infection 48 hours after admission, it’s considered a nosocomial infection. However, since we don’t have a microbiology lab, regular culture tests aren’t conducted.
9026716	Transcribe file	Lack of Baseline Data	We get so many infected patients that there’s no way to determine whether the infection was acquired outside the hospital or within. If I try to give a specific figure, it might be inaccurate.
9026733	Transcribe file	Lack of Baseline Data	Nosocomial infections do occur but cannot be accurately detected in our hospital due to a lack of proper monitoring systems
9026750	Transcribe file	Lack of Baseline Data	we know nosocomial infections occur but don’t have any way to determine their prevalence or impact.
9026805	Transcribe file	Lack of Baseline Data	Generally, HAI refers to cases where a patient develops a fever 48 hours after hospital admission, provided they didn’t have a fever before. Most of our patients are admitted with a fever. If their fever subsides and later recurs, or if laboratory parameters drop and rise again, we consider these cases as potential HAI
9026813	Transcribe file	Lack of Baseline Data	Many of our patients stay for 10-12 days or even a month, especially HIV patients whose immunity is already weak. If a patient admitted with fever recovers but develops a new fever 2-3 days later (after 48 hours), we classify it as HAI.
9026875	Transcribe file	Lack of Baseline Data	we can’t provide specific data due to the lack of dedicated staff, we monitor patient outcomes to gauge the effectiveness of our measures.
9025893	Transcribe file	Lack of IPC measures	So, in the IPC the nurses are mostly included. For monitoring, the doctors can’t give much time, here we have nurses with training from foreign countries, Zaika trained them on IPC.
9026025	Transcribe file	Lack of IPC measures	No measures are taken. It’s self-defense
9026030	Transcribe file	Lack of IPC measures	Occasionally, but only a little. Everything can’t be taught at once
9026102	Transcribe file	Lack of IPC measures	It’s not followed 100%.
9026114	Transcribe file	Lack of IPC measures	We have management, and people on waiting and everything. But as I mentioned, it’s the same situation. When they sit they are suddenly very active and when they don’t we just close our eyes (ignore it).
9026131	Transcribe file	Lack of IPC measures	I do not know for sure, as I didn’t get it yet
9026556	Transcribe file	Lack of IPC measures	we mostly get our training from IGM the government provides this. It was a long time ago since the last training session was held. The last one was done in 2005 which I attendant but I do not know if there was any after that.
9026705	Transcribe file	Lack of IPC measures	the criteria for detecting and monitoring nosocomial infections are not properly followed.
9026742	Transcribe file	Lack of IPC measures	we know nosocomial infections occur but don’t have any way to determine their prevalence or impact. IPC (infection prevention and control) exists, but not in every hospital. Training is provided, but there’s no one to monitor the implementation of IPC practices. Monitoring responsibilities need to be assigned, but there’s no designated person for this role
9026844	Transcribe file	Lack of IPC measures	he IPC committee usually holds monthly meetings, but sometimes they can’t meet monthly due to the lack of dedicated staff.
9026847	Transcribe file	Lack of IPC measures	Meetings and reviews are conducted, though not always monthly.
9027046	Transcribe file	Lack of IPC measures	Yes, there was. Nurse 3: But not everyone got
9027053	Transcribe file	Lack of IPC measures	Yes, they (trainers) come some, sometimes we see the training is off. Some receive training, some don’t. I didn’t get the training.
9027058	Transcribe file	Lack of IPC measures	Neither did I.
9027065	Transcribe file	Lack of IPC measures	When we ask the nursing supervisor, they say the training has been discontinued due to lack of funding.
9025932	Transcribe file	Lack of PPE & Supplies	The training that we provided, no one in Bangladesh can expect more than this. No one can say due to lack of material there is issue. The problem is lack of practice. The gap between knowledge and practice needs to be minimised.
9026045	Transcribe file	Lack of PPE & Supplies	The amount I have, as I said of course we might not able to provide fully
9026049	Transcribe file	Lack of PPE & Supplies	do you provide enough supply of those medical equipment? DMD-Yes, we do provide sufficient amount to each respective ward for use
9026034	Transcribe file	Lack of PPE & Supplies	No, sufficient protection measures are not provided
9026058	Transcribe file	Lack of PPE & Supplies	Not enough supplies are given.
9026081	Transcribe file	Lack of PPE & Supplies	We lack a lot of supplies. This creates many necessities.
9026087	Transcribe file	Lack of PPE & Supplies	we face many shortages. Even if we want to do more, we cannot
9026088	Transcribe file	Lack of PPE & Supplies	We don’t get a 100% supply of everything, creating a need
9026097	Transcribe file	Lack of PPE & Supplies	Here, each department has different responsibilities—medicine, surgery, etc. We use whatever is available at the time.
9026152	Transcribe file	Lack of PPE & Supplies	There was a time when there was no supply of gloves, we were also cautious and worried for our safety, after COVID-19 many people were more conscious
9026576	Transcribe file	Lack of PPE & Supplies	However, due to limited availability of personal protective equipment (PPE), we often end up using the same gloves repeatedly.
9026648	Transcribe file	Lack of PPE & Supplies	The most important aspect is ensuring the supply of medical equipment. This isn’t just a problem in one hospital; I’ve worked in several hospitals, and it’s the same everywhere. For example, a butterfly needle might be given to a patient for multiple uses over two to four days, which is not ideal.
9026696	Transcribe file	Lack of PPE & Supplies	Many practices, though not recommended, are followed due to a lack of resources
9026726	Transcribe file	Lack of PPE & Supplies	they clean the gauze we use, but we wash most instruments with soap and water ourselves. We use whatever disinfectants are available in the ward.
9026782	Transcribe file	Lack of PPE & Supplies	the source of infection begins within the hospital and can easily spread outside. Moreover, the workers handling waste do not wear heavy gloves either.
9026836	Transcribe file	Lack of PPE & Supplies	We have limitations, but we try our best with the supplies provided by the government. We ensure their proper utilization. For instance, we use N95 masks for highly contagious cases like Nipah patients or during COVID-19. In cases involving unknown enterocolitis patients, we use full PPE. For procedures with non-airborne patients like HIV cases, we follow standard precautions, such as wearing dou…
9026929	Transcribe file	Lack of PPE & Supplies	For me to provide proper care I need to be taken care of properly, provided with the proper materials.
9026941	Transcribe file	Lack of PPE & Supplies	hey all are aware of this, they know everything, and there is nothing to do. N2: They are not provided, they are having a hard time.
9026947	Transcribe file	Lack of PPE & Supplies	There is not much equipment.
9026976	Transcribe file	Lack of PPE & Supplies	Unfortunately, we often lack essential protective supplies like gloves. Sometimes, we have gloves, but other times we don’t.
9026981	Transcribe file	Lack of PPE & Supplies	Everyone knows about the shortage. Our ward-in-charge requests supplies, but they are often not fulfilled due to lack of availability.
9027015	Transcribe file	Lack of PPE & Supplies	The priority should be to limit visitors and ensure adequate medical supplies
9027034	Transcribe file	Lack of PPE & Supplies	to limit the visitors then, enough supplies and maintaining sterility is also important. Operating rooms have so many patients, compared to the patients the equipment is less,
9027117	Transcribe file	Lack of PPE & Supplies	he government has improved some aspects—for example, many medications are now provided free or at very low costs. However, supplies like gloves, cleaning materials, and even proper ventilation are still lacking. We try to keep the hospital as clean as possible, but with limited resources, it’s difficult.
9025788	Transcribe file	Limitations	Everyone is somewhat responsible. The patient is throwing garbage outside, the cleanliness sweeper isn’t cleaning, and I am not monitoring properly. So, on an individual level, everyone from patients to doctors, nurses, and staff is somewhat responsible. On a family level, they have attitude problems, they should be given a lesson, to not visit more than one attendant. For 1 patient 10 attendents…
9025827	Transcribe file	Limitations	The reason why foreign hospitals are capable to do this is because, they are self-sufficient they do not need to bring medical supplies from outside but the reason we aloe attendants is because we can’t provide 100% medical supplies. In the middle of OT we allow attendants to tell them we need surgical threads. So, we have to trade off, check in balance, that how many attendant I will allow.
9026500	Transcribe file	Limitations	No one can say due to lack of material there is issue. The problem is lack of practice. The gap between knowledge and practice needs to be minimised.
9026015	Transcribe file	Limitations	People spit everywhere
9026194	Transcribe file	Limitations	Proper sterilization and proper OT facilities and overcrowded
9026240	Transcribe file	Limitations	As numerous people are constantly moving here, including staff, workers, outsiders etc., some degree of infection rate is inevitable.
9026286	Transcribe file	Limitations	One of several reasons is the failure to maintain a restricted area or sterility and infection-prevention control checking in the operation theatre due to various reasons. Consequently, the infection rate is very high in post-operative surgical care, especially, in the gyno department.
9026413	Transcribe file	Limitations	When a patient comes to a TB hospital, the patient knows that there are TB patients so they wear masks out of self-awareness. And people who work here they themselves wear masks. But in other hospitals, no one thinks about this risk, as a result, they do not take measurements, for this reason, it can be seen that other hospitals are not as conscious as our hospital.
9026782	Transcribe file	Limitations	the source of infection begins within the hospital and can easily spread outside. Moreover, the workers handling waste do not wear heavy gloves either.
9026886	Transcribe file	Limitations	In our social structure, one patient often brings 4-5 attendants, who might carry germs from various communities. Community awareness is necessary to limit visitors. On our end, we lack sufficient staff to provide full service to patients, requiring us to allow attendants to assist, which is a vulnerability.
9027075	Transcribe file	Limitations	It is difficult to pinpoint blame. The system itself has several flaws. The lack of equipment and visitor control all contribute to the problem. Everything is interconnected.
9025657	Transcribe file	Nosocomial Infection Patterns	no surgery ward can say there aren’t 1 or 2 cases of infection after the operation. At least in Surgical wards, having no nosocomial infection is very rare,
9025692	Transcribe file	Nosocomial Infection Patterns	once we made an attempt in neurosurgery on how to decrease the rate of infection there. There was a time when neurosurgery meant, that if an operation was conducted 50% of people would have an infection, that’s why we attempted to decrease the infection
9025910	Transcribe file	Nosocomial Infection Patterns	in the neuroscience department the infection rate went from 15% to 10%. In surgery, it went from 20% to 5%. But we did not conduct survey overall but on random basis in some ward. So, it would be difficult for me to tell you the whole scenario for hospital-acquired infection.
9026005	Transcribe file	Nosocomial Infection Patterns	Respiratory infections (RTI) and uterine infections are more common
9026189	Transcribe file	Nosocomial Infection Patterns	For females, uterine infection. For smokers or males, Respiratory Tract Infection. We have also observed some in gyno that is post-operative infection.
9026204	Transcribe file	Nosocomial Infection Patterns	Patients undergoing the operations and the doctors who are doing the operation.
9026252	Transcribe file	Nosocomial Infection Patterns	Wound infection
9026257	Transcribe file	Nosocomial Infection Patterns	Post-operative doctors and gyno patients.
9026292	Transcribe file	Nosocomial Infection Patterns	Consequently, the infection rate is very high in post-operative surgical care, especially, in the gyno department.
9026429	Transcribe file	Nosocomial Infection Patterns	children are most at risks and mostly elderly, people with diabetes and heart conditions are at risks
9026795	Transcribe file	Nosocomial Infection Patterns	ome patients in the ICU do develop HAI occasionally. Compared to other wards, the number of HAI cases here is quite low.
9026142	Transcribe file	Nurse-Patient Ratio	we cannot provide much safety measure, as we have to take care of 3 patients instead of 1 so the patients who are infected can be avoided but we do not know who does and who doesn’t have the infection so, there is a continuous risk.
9026327	Transcribe file	Nurse-Patient Ratio	We have all the necessary logistics. We have sufficient manpower, in some places, more than enough. We have staff in every ward.
9026699	Transcribe file	Nurse-Patient Ratio	Nurses often work with a 1:99 ratio, making it impossible for one person to handle 99 patients. Even two staff members are not sufficient. We need more personnel and medical equipment.
9026870	Transcribe file	Nurse-Patient Ratio	We face significant manpower shortages. Since 1972, no additional staff have been appointed. Many positions have not been replaced after retirements, which has created a crisis. The government is taking steps to address this issue.
9026911	Transcribe file	Nurse-Patient Ratio	our girls had to perform their duty; one even had to perform their duty for 24 hours straight
9027009	Transcribe file	Nurse-Patient Ratio	n the Bangladeshi wards we have too many patients, how can we control them
9027034	Transcribe file	Nurse-Patient Ratio	to limit the visitors then, enough supplies and maintaining sterility is also important. Operating rooms have so many patients, compared to the patients the equipment is less,
9027091	Transcribe file	Nurse-Patient Ratio	cannot handle all patient responsibilities, including personal hygiene and feeding. Patients should have a dedicated caretaker who ensures cleanliness and hygiene. Many don’t bathe or change clothes, which increases infection risks. We try to provide counselling and check if they have eaten properly, but there’s only so much we can do.
9025797	Transcribe file	Overcrowding	During the daytime the population in Dhaka Medical is, can you imagine, 40,000 people come and go in this building Dhaka Medical. Each of my 4300 patients has at least 2/3 attendants, in outdoor 5000 patients come and each of them brings 2/3 attendees, and then indoors, a total of 30,000 here and my staff is 6000, answer, reporters, and hawkers, in total 40,000 people. Now that 40,000 people have…
9025971	Transcribe file	Overcrowding	Currently, we have 1.6 of patients for 1 bed, in the future if we are able to limit one patient per bed than the numbers of infections will reduce.
9025984	Transcribe file	Overcrowding	if you go to the pediatric ward, you will see there are 3 patients in 1 bed, in obstructive ward 2 patients in 1 bed and in surgical ward 2 patients in 1 bed so, this does not fall in any standard procedure and becomes very difficult
9026111	Transcribe file	Overcrowding	For example: the environment in a good hospital is different. Here, it’s crowded and overloaded.
9026119	Transcribe file	Overcrowding	there are many factors, firstly, the space we have, where there should be 2600 patients they are bringing 4500 patients, therefore we cannot give the appropriate service and control the infection. Where there should be 1 patient in a single bed, we have to give 1 bed to 3 patients
9026426	Transcribe file	Overcrowding	We don’t have much patients in this hospital and it is clean here.
9026945	Transcribe file	Overcrowding	Because there are too many patients.
9027009	Transcribe file	Overcrowding	n the Bangladeshi wards we have too many patients, how can we control them
9027101	Transcribe file	Overcrowding	Reducing visitor numbers is essential, but it’s difficult. Every patient’s family thinks they deserve special access.
9026765	Transcribe file	Poor Waste Management	we are not provided with any special training on waste management. There are no specific trainings or guidelines given on waste management, and no one follows them.
9026777	Transcribe file	Poor Waste Management	those who come to collect the waste often mix everything into a single bin, even though we sort it into separate bins.
9026836	Transcribe file	Poor Waste Management	We have limitations, but we try our best with the supplies provided by the government. We ensure their proper utilization. For instance, we use N95 masks for highly contagious cases like Nipah patients or during COVID-19. In cases involving unknown enterocolitis patients, we use full PPE. For procedures with non-airborne patients like HIV cases, we follow standard precautions, such as wearing dou…
9026990	Transcribe file	Poor Waste Management	Yes, we do. But for patients and their relatives, we can't maintain them that much
9025804	Transcribe file	Proposed Solutions	Now there has been a lot of talk about IPC. WHO is creating ay guidelines. We hope there will be a standard SOP. We are giving training to our doctors and also advising the nurses but the fact remains that we have knowledge but compared to that we do not have that (positive) attitude or practice. And as for patients, if there is no awareness from the community level. If I teach one patient today,…
9025810	Transcribe file	Proposed Solutions	If I give (protection) to nurses but not the other workers, do you think the infection rate will go away? This is an integrated approach, me you and we should adopt a holistic approach, only then the IPC will be effective. The first this is, as I said lack of grooming and theoretical approach. WHO always considers leadership as one of pillars in hospital management. The strategy we take, we shoul…
9025816	Transcribe file	Proposed Solutions	nother thing is, our every strategy, maximum health strategies do not include community engagement. It’s one way, we say, doesn’t matter if they people listens and if they don’t listen, we engage law enforcement (police), if they do not wear mask we fine them but this is not the proper way. There should be a community a engagement. In the world there is not study without any community engagement.…
9025911	Transcribe file	Proposed Solutions	we have IPC committee, there is training but we want to improve he practice since knowledge and attitude wouldn’t be enough practice is also important. Here is a theory too, if I want to improve myself beside developing my attitude, I also have to be motivated, develop self-esteem.
9025916	Transcribe file	Proposed Solutions	Lack of PPE do not cause infection, focus need to be given on the fact that “If I want, If I don’t improve myself, I cannot improve other. If I have attitude practice as much as I have knowledge. If they are self-determined then materials don’t matter.
9025977	Transcribe file	Proposed Solutions	e will try to encourage other hospitals to open their emergency wards. It is seen that since other hospitals do not prove services in case of emergencies the patients are brought to Dhaka Medical during evening and night, around 50% of the patients admitted in Dhaka Medical are emergency patients. By communicating with ministry through mail, gd and discussion we are trying to reduce these loads p…
9026052	Transcribe file	Proposed Solutions	we encourage the staff for their safety to wear masks, gloves and PPE to prevent risk of infection awhile interacting with the patients
9026084	Transcribe file	Proposed Solutions	Administrative steps could help, such as counselling patients during admission and restricting one attendant per patient. Attendants could visit occasionally but not stay continuously
9026522	Transcribe file	Proposed Solutions	firstly I have to observe the surgery/operation done while maintaining regulations, then the follow up of the patient after the surgery to make sure they had taken proper steps to prevent infections.
9026147	Transcribe file	Proposed Solutions	we have to increase awareness in nurses and to the public, on how to wash hands properly, how to sanitize your clothes, we have to start from our house if children are properly taught on how to maintain hygiene, then they are able to apply that elsewhere so, at the end of the day even a child knows to not touch a wound with dirty hands.
9026228	Transcribe file	Proposed Solutions	Firstly, awareness needs to be increased. Second, facilities need to be increased. By facilities, I meant OT, post-operative facilities need to be increased. Thirdly, all the instruments, equipment need to be autoclaved properly. Finally, operation related, infection mainly occurs in operational related in hospital, all staff related to the operation should properly disinfect themselves before en…
9026334	Transcribe file	Proposed Solutions	Many initiatives can be taken. Firstly, control visitor. To some extent, it is possible to control the visitors. Next, create awareness among the stakeholders who are participating in the operation theatre like all surgeons, nurses and supporting staff. They should be given repeated training so they can easily remember. Before surgery of each patient, the safe surgery checklist needs to be mainta…
9026408	Transcribe file	Proposed Solutions	o improve more what we can do is, the video that we have here, the videos related health education, the health education we are gibing here can be transformed intro videos in different places to create awareness. In our wards, where the patients usually sits, we can can create awareness through TV, we can do this for the patients. And regarding hospitals, the thing we can do is we can create awar…
9026635	Transcribe file	Proposed Solutions	Strict guidelines need to be maintained.
9026865	Transcribe file	Proposed Solutions	Dedicated IPC committees and a multidisciplinary approach are needed. Super specialities, such as clinical microbiologists and infectious disease specialists, should be developed. IPC committees also need administrative power to implement changes effectively. Hospitals should follow IPC standards based on their settings and patient admission patterns.
9026892	Transcribe file	Proposed Solutions	Regular training and awareness programs for doctors and nurses are also essential. For instance, complacency can lead to risky practices, such as drawing blood from HIV patients without gloves. These weak points need to be addressed through regular monitoring and corrective actions.
9026580	Transcribe file	Syringe & Equipment Reuse	Most importantly, the issue lies with syringes. Ideally, a single syringe should be used for one patient and then discarded. But many times, discarding syringes isn't possible—for instance, over the last six months, we haven’t had a sufficient supply of syringes. Some patients who can afford it manage to buy their own syringes, but for others, we are compelled to reuse the same syringes. This is …
9026587	Transcribe file	Syringe & Equipment Reuse	there are instances where the same syringe is reused for different patients, increasing the risk of blood-borne infections.
9026593	Transcribe file	Syringe & Equipment Reuse	Some patients stay for 10 days, 15 days, or even a month, and the same catheter continues to be used throughout their stay. This significantly increases the risk of catheter-related infections.
9026648	Transcribe file	Syringe & Equipment Reuse	The most important aspect is ensuring the supply of medical equipment. This isn’t just a problem in one hospital; I’ve worked in several hospitals, and it’s the same everywhere. For example, a butterfly needle might be given to a patient for multiple uses over two to four days, which is not ideal.
9026855	Transcribe file	Syringe & Equipment Reuse	No, that's a misconception. Syringe reuse is strictly prohibited by the government and globally. Syringes are disposable. If there’s a shortage, patients may need to purchase their own, but those are also disposable. Technically, we might face situations where the required syringe size (e.g., 10ml) isn’t available, and we only have alternatives (e.g., 5ml), but even then, syringes are disposable …
9027039	Transcribe file	Syringe & Equipment Reuse	Operating rooms have so many patients, compared to the patients the equipment is less, and we are forced to reuse the same instruments multiple times after sterilization. No matter how much we autoclave or maintain sterilisation, it’s never enough, it will never be done properly.

## Sheet: Theme
Code	Description	Category	Theme
Lack of Baseline Data	Absence of comprehensive surveillance data and baseline surveys on HAIs in hospitals.	Surveillance and Research	Need for Systematic HAI Monitoring
Nurse-Patient Ratio	Low nurse-to-patient ratio leading to burnout and reduced adherence to IPC protocols.	Staffing Issues	Overburdened Healthcare Workforce
Lack of IPC Training	Nurses and healthcare staff receive inconsistent IPC training, affecting infection control measures.	Infection Prevention and Control	Gaps in IPC Knowledge and Practice
Overcrowding	High patient-to-bed ratio leading to increased infection risks.	Hospital Infrastructure	Impact of Hospital infrastructure and overload
Environmental Factors	Aging hospital buildings, poor ventilation, and inadequate waste disposal contributing to HAIs.
Poor Waste Management	Lack of proper biomedical waste segregation and disposal increasing infection spread.	Cross-Contamination and Hospital Hygiene	Hospital Hygiene
Lack of PPE and Supplies	Shortages in essential PPE, disinfectants, and sterilization materials, leading to increased HAI risk.	Resource Shortages and Risk Exposure	Resource Constraints
Syringe and Equipment Reuse	Reports of syringe reuse due to shortages, increasing the risk of bloodborne infections.	Unsafe Medical Practices
Nosocomial Infection Patterns	Common HAIs include respiratory, wound, and post-operative infections, with nurses and surgical patients at high risk.	Infection Epidemiology	Common HAIs and At-Risk Groups
Overcrowding	High patient-to-bed ratio leading to increased infection risks.	Hospital Infrastructure	Factors influencing the rate of HAIs
Healthcare Worker Negligence	Instances of non-compliance with IPC protocols, including improper sterilization and hand hygiene.	Professional Practices and Public Engagement
Community Awareness	Lack of public knowledge about infection prevention, leading to high-risk behaviors.			1
Limitations	Limitation preventing HAIs and implementing IPC.
Healthcare Worker Safety Concerns	Nurses report stress, burnout, and health risks due to prolonged exposure to infected patients.	Workplace Safety	Emotional and Physical Burden on Nurses
Government and Policy Response	Existing policies on IPC are weakly enforced; need for stronger implementation and accountability.	Stronger IPC and Health Policy	Recommendations for Reducing HAIs
Proposed Solutions	Suggestions include stricter visitor policies, increased IPC training, improved infrastructure, and better supply chains.	Infection Control Strategies
Implemented strategies	The strategies implemented by the hospitals to ensure IPC and prevent HAIs
